# Supplementary material for: The Association of Selected GWAS Reported AD Risk Loci with CSF Biomarker Levels and Cognitive Decline in Slovenian Patients
Source: Int J Mol Sci. 2023 Aug 19;24(16):12966. doi: 10.3390/ijms241612966 (PMC10455613; doi:10.3390/ijms241612966)
Supplement: Supplementary file 1 [file ijms-24-12966-s001.zip]

Archive with 1 entries (1 files):
- ijms-2545179-supplementary.pdf
